# Supplementary material for: High-Strength and Rapidly Degradable Nanocomposite Yarns from Recycled Waste Poly(glycolic acid) (PGA)
Source: Polymers (Basel). 2025 Jan 2;17(1):100. doi: 10.3390/polym17010100 (PMC11722973; doi:10.3390/polym17010100)
Supplement: Supplementary file 1 [file polymers-17-00100-s001.zip]

Archive with 1 entries (1 files):
- polymers-3349368-supplementary.pdf
